# Supplementary material for: Coronary Artery Disease in Cardiac Amyloidosis: Prevalence, Clinical Relevance, and Cardiac Magnetic Resonance Imaging Features
Source: J Clin Med. 2025 Dec 12;14(24):8802. doi: 10.3390/jcm14248802 (PMC12734079; doi:10.3390/jcm14248802)
Supplement: Supplementary file 1 [file jcm-14-08802-s001.zip]

Archive with 1 entries (1 files):
- jcm-3976309-supplementary.pdf
